# Supplementary material for: Multi-center implementation of rapid whole genome sequencing provides additional evidence of its utility in the pediatric inpatient setting
Source: Front Pediatr. 2024 Feb 19;12:1349519. doi: 10.3389/fped.2024.1349519 (PMC10909823; doi:10.3389/fped.2024.1349519)
Supplement: Supplementary file 1 [file Table1.xlsx]

## Sheet: Sheet1
Supplemental Table 1: Types of Testing ordered
Type of Testing	Number of Tests Ordered
Proband Only	136*
Duo	9
Trio	43
*Majority of these cases did have parental samples obtained and used for targeted follow up testing based on the results of the proband rWGS
