# Supplementary material for: Multi-center implementation of rapid whole genome sequencing provides additional evidence of its utility in the pediatric inpatient setting
Source: Front Pediatr. 2024 Feb 19;12:1349519. doi: 10.3389/fped.2024.1349519 (PMC10909823; doi:10.3389/fped.2024.1349519)
Supplement: Supplementary file 2 [file Table2.xlsx]

## Sheet: Sheet1
Supplemental Table 2: Testing sent by each site
Institution	Number of Cases Included
Sanford Health-Sioux Falls	3
Sanford Health-Fargo	5
Children’s Hospital Los Angeles	3
Banner Children’s Hospital at Diamond Children’s Medical Center	7
Children’s Hospital Colorado	29
Rady Children’s Hospital San Diego	40
Nicklaus Children’s Hospital	43
Children’s Hospital Minnesota	58
