# Supplementary material for: Multi-center implementation of rapid whole genome sequencing provides additional evidence of its utility in the pediatric inpatient setting
Source: Front Pediatr. 2024 Feb 19;12:1349519. doi: 10.3389/fped.2024.1349519 (PMC10909823; doi:10.3389/fped.2024.1349519)
Supplement: Supplementary file 3 [file Table3.xlsx]

## Sheet: Sheet1
Supplemental Table 3: Individual patients' testing results
Reported Results	Result category	Turnaround time in days	Age in days when tested	Testing age category (days)	Gestational Age in weeks	Gestational age category (days)	HPO Terms used in analysis	HPO Organ System Categories	Global Change Assessed by investigator	Stay length change assessed by investigator	Management changes assessed by investigator**	Race	Ethnicity	Sex assigned at birth
KMT2D (c.6010C>T, p.Gln2004Ter)	Diagnostic	8	51	> 28 days	39	Full Term	HP:0000048,HP:0001631,HP:0001680,HP:0007598,HP:0009909,HP:0011684	HP:0000119, HP:0001626, HP:0001574, HP:0040064, HP:0000598	Better	Shorter	3, 5, 9, 13,17	Native Hawaiian or Other Pacific Islander	No information	male
PMM2 (c.422G>A, p.Arg141His), PMM2 (c.623G>C, p.Gly208Ala)	Diagnostic	13	182	> 28 days	34	Moderate to Late Preterm	HP:0000821,HP:0005848,HP:0010442,HP:0000126,HP:0000054,HP:0002240	HP:0000818, HP:0000924, HP:0000119, HP:0025031	Better	Shorter	9, 13, 15, 17, 21	White	Hispanic	male
KCNQ2 (c.144dupp.Lys49GlnfsTer71)	Diagnostic	2	10	<= 28 days	38	Full Term	HP:0001250, HP:0001290	HP:0000707, HP:0000707	Better	Shorter	2022-02-21	White	Non-Hispanic	female
F13A1 (c.1352_1353delAT, p.His451ArgfsTer29)	Diagnostic	18	276	> 28 days	38	Full Term	HP:0001269, HP:0001048, HP:0002170	HP:0000707, HP:0001626, HP:0002664, HP:0001871	Better	Shorter	2,3,7,9,11,13,15,21,	White	Hispanic	male
CNTNAP1 (c.2668C>Tp.Arg890Ter), CNTNAP1 (c.2901_2902delCTp.Cys968PhefsTer11)	Diagnostic	8	49	> 28 days	36	Moderate to Late Preterm	HP:0001290,HP:0000347,HP:0002878	HP:0000707, HP:0000924, HP:0002086, HP:0000707	Better	Shorter	3, 8, 9, 17, 21	White	Non-Hispanic	male
SKI (c.91T>C, p.Ser31Pro)	Diagnostic	8	4	<= 28 days	39	Full Term	HP:0001363	HP:0000924	Better	Shorter	6,9,18,21,22	White	Non-Hispanic	female
NPC1 (c.99_100delp.Ala34IlefsTer23), NPC1 (c.2072C>Ap.Pro691Gln)	Diagnostic	2	7	<= 28 days	30	Very Preterm	HP:0001399	HP:0025031	Better	Shorter	13, 17, 20, 21	White	Hispanic	male
SI (c.3218G>A, p.Gly1073Asp) - homozygous	Diagnostic	4	184	> 28 days	38	Full Term	HP:0001508, HP:0002910, HP:0001290, HP:0002500, HP:0002014	HP:0001507, HP:0025031, HP:0000707, HP:0000707,	Better	Shorter	2013-02-05	White	Non-Hispanic	female
ACTA2 (c.535C>T, p.Arg179Cys)	Diagnostic	6	17	<= 28 days	37	Full Term	HP:0001638, HP:0030875, HP:0000021	HP:0001626, HP:0000119	Better	Shorter	2, 9, 11, 15, 21	White	Non-Hispanic	female
DSP (c.2985G>A, p.Glu995=)	Diagnostic	3	2	<= 28 days	39	Full Term	HP:0001638,HP:0011662,HP:0004756,HP:0005134,HP:0001667	HP:0001626	Better	Shorter	17,16,22	Mixed race	Hispanic	male
BRAT1 (c.638dupA,p.Val214GlyfsTer18); BRAT1 (c.294dupA, p.Leu99ThrfsTer92)	Diagnostic	30	40	> 28 days	37.29	Full Term	HP:0001776,HP:0000252,HP:0001276,HP:0001250,HP:0001385	HP:0000924,HP:0000707, HP:0000152, HP:0040064	Better	Shorter	3,5,6,8, 17	White	Non-Hispanic	female
FAS (c.657_658delAG, p.Val220GlyfsTer6)	Diagnostic	2	99	> 28 days	39	Full Term	HP:0001876,HP:0001433	HP:0025031, HP:0001626, HP:0002715, HP:0001871	Better	Shorter	3, 14, 15, 16, 21, 22, 24	White	Non-Hispanic	male
PHOX2B (c.325del,p.Gln109SerfsTer25)	Diagnostic	2	146	> 28 days	34.5	Moderate to Late Preterm	HP:0002019,HP:0002251,HP:0007110	HP:0002086, HP:0000707, HP:0025031	Better	Shorter	6,8	White	Non-Hispanic	male
MTR (c.3518C>Tp.Pro1173Leu), MTR (3.5 kb deletion)	Diagnostic	2	2	<= 28 days	38	Full Term	HP:0002160	HP:0001939	Better	Shorter	2, 13, 15, 21	White	Hispanic	male
TUBB2B (c.1070C>T, p.Pro357Leu)	Diagnostic	12	7	<= 28 days	38.1	Full Term	HP:0002508,HP:0001319,HP:0001250,HP:0000238	HP:0000707, HP:0000707	Better	Shorter	21, 24	White	Non-Hispanic	male
OTC (c.386G>A, p.Arg129His)	Diagnostic	2	163	> 28 days	37	Full Term	HP:0002587,HP:0001987,HP:0001250	HP:0000707, HP:0001939, HP:0025031	Better	Shorter	2,4,5	White	Hispanic	male
MAGEL2 (c.187dupC, p.Gln63ProfsTer47); ABCC8 (c.3130_3149del20, p.Thr1044LeufsTer63)	Diagnostic	19	43	> 28 days	38.43	Full Term	HP:0002813,HP:0001776,HP:0001518,HP:0002804,HP:0002104	HP:0000924, HP:0040064, HP:0000707, HP:0003549, HP:0002086	Better	Shorter	6,8,17	Black/African American	Non-Hispanic	male
ENPP1 (c.1068G>A,p.Trp356Ter); ENPP1 (c.1025G>T, p.Gly342Val)	Diagnostic	2	37	> 28 days	39.12	Full Term	HP:0002876,HP:0001643,HP:0001644	HP:0001626, HP:0002086	Better	Shorter	2, 7, 9, 11, 15, 17, 20, 21, 24	White	Non-Hispanic	male
IL2RG (c.676C>T; p.Arg226Cys)	Diagnostic	2	19	<= 28 days	39	Full Term	HP:0004430	HP:0002715	Better	Shorter	8, 15, 16, 21, 24	White	Non-Hispanic	male
IL7R (c.437_438delTT, p.Phe146CysfsTer5 ); IL7R (c.704C>G, p.Ser235Ter)	Diagnostic	3	8	<= 28 days	39.02	Full Term	HP:0004430,HP:0031545	HP:0002715, HP:0001871	Better	Shorter	8, 9, 13, 21, 24	Asian	Non-Hispanic	female
F2 (c.1787G>A, p.Arg596Gln); BRCA1 (c.2706_2707dup, p.Cys903TryfsTer98)	Diagnostic	5	15	<= 28 days	39.43	Full Term	HP:0004936,HP:0012229,HP:0003256,HP:0001250	HP:0001871, HP:0000707, HP:0001871, HP:0000707, HP:0001507	Better	Shorter	2, 9, 16, 21, 22	White	Non-Hispanic	male
FOXF1 (c.691_698delGCGGCGGC, p. Ala231ArgfsTer61)	Diagnostic	5	27	<= 28 days	38	Full Term	HP:0005972,HP:0001643,HP:0002092,HP:0001539,HP:0002566,HP:0001655,HP:0100806,HP:0002878,HP:0003228,HP:0030149,HP:0001873,HP:0004399	HP:0001939, HP:0001626, HP:0002086, HP:0025031, HP:0003549, HP:0002715, HP:0001871	Better	Shorter	7,12,17,20	White	Non-Hispanic	female
SGPL1 (c.1566+2T>C); SGPL1 (c.854G>A, p.Cys285Tyr)	Diagnostic	9	3	<= 28 days	36	Moderate to Late Preterm	HP:0005989,HP:0000078,HP:0002878,HP:0001790,HP:0002107,HP:0001399	HP:0000152, HP:0000119, HP:0002086, HP:0001197, HP:0025031	Better	Shorter	9, 13, 17, 21	White	Hispanic	male
chr16:29547601-30199900, del (16p11.2) 29 genes	Diagnostic	6	4	<= 28 days	38	Full Term	HP:0007305,HP:0002119	HP:0000707	Better	Shorter	17	White	Non-Hispanic	male
MAGEL2 (c.1996dupC, p.Gln666ProfsTer47))	Diagnostic	7	51	> 28 days	39	Full Term	HP:0008872,HP:0010557,HP:0001385,HP:0001319,HP:0002804	HP:0025031, HP:0000924, HP:0040064, HP:0000707, HP:0003549	Better	Shorter	11	White	Hispanic	male
MT-ATP6 (m.8993T>G)	Diagnostic	9	146	> 28 days	38	Full Term	HP:0030085,HP:0001250	HP:0000707	Better	Shorter	17, 21	White	Non-Hispanic	female
IGHMBP2 (c.547+1G>A, IGHMBP2 (c.1273C>T, p.Arg425Cys)	Diagnostic	6	91	> 28 days	41	Full Term	HP:0001518,HP:0002878	HP:0002086, HP:0001507	No change	Shorter	2017-07-14	Native Hawaiian or Other Pacific Islander	Non-Hispanic	male
SDHA (c.480T>G, p.Phe160Leu), SDHA (c.1795-1G>T)	Diagnostic	6	177	> 28 days	26.71	Extreme Preterm	HP:0001638, HP:0001328, HP:0006528, HP:0000938, HP:0002352	HP:0001626, HP:0000707, HP:0002086, HP:0000924	No change	Shorter	3,7,17,20,21,22	Other	Non-Hispanic	female
TRNT1 (c.443C>T, p.Ala148Val) homozygous; GPD1L (c.839C>T, p.Ala280Val)	Diagnostic	7	133	> 28 days	40.57	Full Term	HP:0001935, HP:0003128, HP:0003281, HP:0002910, HP:0008619, HP:0001954	HP:0001871, HP:0001939, HP:0025031, HP:0000598	No change	Shorter	17	Other	Hispanic	male
NPC1 (c.2872C>T, p.Arg958Ter); NPC1 (c.451_452del, p.Ser151PhefsTer18)	Diagnostic	2	55	> 28 days	33	Moderate to Late Preterm	HP:0000952,HP:0000509,HP:0002611,HP:0001744,HP:0001943,HP:0009916,HP:0000579,HP:0001508	HP:0001507, HP:0000152, HP:0000478, HP:0001939, HP:0001626, HP:0002715, HP:0025031, HP:0001574	Better	No Change	2,3,15	White	Hispanic	male
SCN2A (c.3943A>G, p.Arg1315Gly)	Diagnostic	1	12	<= 28 days	39.04	Full Term	HP:0001250	HP:0000707	Better	No Change	3, 15, 21, 24	White	Non-Hispanic	male
SCN1A (c.5168C>T, p.Ser1723Phe)	Diagnostic	2	201	> 28 days	37	Full Term	HP:0001250	HP:0000707	Better	No Change	3,4,21	White	Hispanic	male
chr15: 23512201-28700800, del 15q11.2q12. Methylation studies not found	Diagnostic	2	12	<= 28 days	39.12	Full Term	HP:0001290,HP:0011968,HP:0002910,HP:0001943,HP:0002104,HP:0002015	HP:0002086, HP:0000707, HP:0025031, HP:0001939, HP:0000707	Better	No Change	8, 9, 15, 21, 24	White	Non-Hispanic	female
TGFBR1 (c.763C>T, p.Arg255Cys)	Diagnostic	16	93	> 28 days	37	Full Term	HP:0001627,HP:0006530,HP:0002092,HP:0030853	HP:0001507, HP:0001626, HP:0002086	Better	No Change	6, 7, 8, 9, 11, 14, 15, 21, 24	White	Non-Hispanic	male
KDM6A (c.493C>T, p.Arg165Ter); MYL3(c.517A>G, p.Met173Val)	Diagnostic	20	65	> 28 days	37	Full Term	HP:0001638,HP:0001680,HP:0001276,HP:0005359	HP:0001626, HP:0000707, HP:0000818	Better	No Change	2022-09-21	White	Hispanic	male
chr10:81634801-89151100, del (10q22.3q23.2) 34 genes; SCN10A(c.2441G>A, p.Arg814His); SCN10A(c.472T>G, p.Tyr158Asp)	Diagnostic	10	26	<= 28 days	39.1	Full Term	HP:0001638,HP:0100327,HP:0002789,HP:0001629,HP:0005479	HP:0025354, HP:0001939, HP:0002715, HP:0001626, HP:0002086	Better	No Change	2024-09-21	White	Non-Hispanic	male
CHRNG (c.401_402delCT, p.Pro134ArgfsTer43); CHRNG (c.459dupA, p.Val154SerfsTer24)	Diagnostic	9	7	<= 28 days	38	Full Term	HP:0001999,HP:0002089,HP:0001776,HP:0000329,HP:0002804	HP:0000707, HP:0000924, HP:0003549, HP:0000152, HP:0001626, HP:0002664, HP:0040064, HP:0002086	Better	No Change	14, 21, 24	White	Non-Hispanic	male
CEP41 (c.423-2A>C); CEP41 (c.942_943delGG, p.Glu315ArgfsTer10)	Diagnostic	11	45	> 28 days	39.29	Full Term	HP:0001999,HP:0002098,HP:0002780,HP:0001875,HP:0001943,HP:0000054,HP:0002020,HP:0001385,HP:0001629	HP:0000152, HP:0002086, HP:0001871, HP:0002715, HP:0001939, HP:0000119, HP:0025031, HP:0000924, HP:0001626	Better	No Change	15,17	White	Non-Hispanic	male
chr1:230299790-249224058, del (1q42.12q44); INSR (c.1843G>C, p.Val615Leu)	Diagnostic	6	18	<= 28 days	39	Full Term	HP:0002085, HP:001274, HP:0001511, HP:0000825, HP:0001319, HP:0001629, HP:0001631, HP:0001647, HP:0001762	HP:0000707, HP:0001626, HP:0001507, HP:0000818, HP:0001626, HP:0040064	Better	No Change	17, 21	Mixed race	Hispanic	female
IL2RG (c.670C>T, p.Arg224Trp)	Diagnostic	2	25	<= 28 days	25.04	Extreme Preterm	HP:0004430,HP:0001298,HP:0002251	HP:0002715, HP:0000707	Better	No Change	2, 4 ,8, 9, 13, 15, 19, 21, 22, 24	White	Non-Hispanic	male
ALMS1 (c.5729delC, p.Pro1910GlnfsTer8); ALMS1 (c.11720delC,p.Thr3907IlefsTer8)	Diagnostic	2	110	> 28 days	37	Full Term	HP:0005129,HP:0001644	HP:0001626	Better	No Change	1, 3, 9, 11, 13, 15, 19, 21, 22, 24	White	Non-Hispanic	female
RYR1 (c.14667C>A,p.Tyr4889Ter); RYR1 (c.7757T>A, p. Val2586Glu)	Diagnostic	7	28	<= 28 days	37	Full Term	HP:0008935,HP:0000256	HP:0000707, HP:0000924	Better	No Change	4, 7, 8, 15, 17,21, 22, 24	White	Non-Hispanic	male
STRA6 (c.1418-6T>A); STRA6 (c.464del, p.Leu155CysfsTer12)	Diagnostic	2	2	<= 28 days	37	Full Term	HP:0012304,HP:0004971,HP:0001643,HP:0000528,HP:0010773	HP:0002086, HP:0001626, HP:0000478	Better	No Change	21,22	Mixed race	Hispanic	female
Loss of heterozygosity potentially indicative of UPD for chromosome 15. Mat UPD chr. 15 confirmed by outside methylation studyes. 9.5 Mb ROH in chr. 15 (59899873-69397539)	Diagnostic	16	4	<= 28 days	36.12	Full Term	HP:0000028, HP:0000278, HP:0000960, HP:0001290, HP:0001928, HP:0001933, HP:0003236	HP:0000119, HP:0000152, HP:0001574, HP:0033127, HP:0001871	No change	No Change	14, 21, 24	White	Non-Hispanic	male
MYRF (c.2042C>A, p. Ala681Asp)	Diagnostic	5	13	<= 28 days	38.71	Full Term	HP:0000776,HP:0004383,HP:0002089,HP:0002107	HP:0002086, HP:0001626, HP:0000707, HP:0003549	No change	No Change	13	White	Non-Hispanic	female
TBCD (c.1340C>T, p.Ala447Val); TBCD (c.967C>T, p.Arg323Ter)	Diagnostic	8	361	> 28 days	37	Full Term	HP:0001263, HP:0001290, HP:0001601, HP:0008872, HP:0002079, HP:0002500	HP:0000707, HP:0025031, HP:0002086	No change	No Change	17	White	Hispanic	female
PPP2R5D (c.592G>A, p. Glu198Lys)	Diagnostic	12	13	<= 28 days	39	Full Term	HP:0001290,HP:0001250,HP:0000256	HP:0000707, HP:0000924, HP:0000152	No change	No Change	1	Other	Hispanic	male
NDUFV1 (c.166T>C, p.Ser56Pro); NDUFV1 (c.383G>A, p.Arg128Gln)	Diagnostic	14	10	<= 28 days	38.14	Full Term	HP:0001942,HP:0001518,HP:0003128,HP:0002878	HP:0001939, HP:0001507, HP:0002086	No change	No Change	21	Other	Non-Hispanic	male
Loss of heterozygosity potentially indicative of UPD for chromosome 15. Methylation studies confirmed pat UPD of chr. 15 ROH of at least 69.6 Mb in size and encompassing 15q14-15q26.3 was detected.	Diagnostic	5	42	> 28 days	37	Full Term	HP:0002098,HP:0001601,HP:0001508	HP:0002086, HP:0001507	No change	No Change	3	White	Non-Hispanic	male
KMT2D (c.14753delC, p.Pro4918LeufsTer77)	Diagnostic	7	39	> 28 days	35	Moderate to Late Preterm	HP:0004383,HP:0000175,HP:0008081,HP:0000081,HP:0000193	HP:0001626, HP:0000152, HP:0040064, HP:0000119	No change	No Change	2021-10-17	White	Non-Hispanic	female
chr 15:2351201-28700800, del(15q11.2q13). 5.2 Mb. Methylation studies confirmed mat UPD of chr. 15	Diagnostic	11	11	<= 28 days	40.43	Full Term	HP:0008947, HP:0011968	HP:0000707, HP:0025031	No change	No Change	2022-03-09	Other	Hispanic	male
BRAF (c.1144T>A, p.Leu382Met), chrX:130028801-134382900, dup (Xq26.1q26.3)	Diagnostic	16	105	> 28 days	33.43	Moderate to Late Preterm	HP:0011220,HP:0000252,HP:0000062,HP:0000369,HP:0000175,HP:0000414,HP:0001511,HP:0000347,HP:0001508	HP:0000152, HP:0000707, HP:0000119, HP:0000598, HP:0000152, HP:0001507, HP:0000924	No change	No Change	3	White	Hispanic	male
CHD7 (c.1339C>T, p.Gln447Ter)	Diagnostic	4	27	<= 28 days	39	Full Term	HP:0012516, HP:0031014, HP:0000202, HP:0000588, HP:0000272, HP:0000377, HP:0000960, HP:0010490, HP:0008736, HP:0002020, HP:0033165	HP:0001626, HP:0000152, HP:0000707, HP:0033127, HP:0040064, HP:0000119, HP:0025031,	No change	No Change	12,21	White	Non-Hispanic	male
MECP2 (c.789dupC;p.Gly264ArgfsTer7)	Diagnostic	6	169	> 28 days	37	Full Term	HP:0040213, HP:0001319	HP:0002086, HP:0000707	No change	No Change	21	White	Hispanic	male
FOXP3 (c.1010G>A,p.Arg337Gln); SON(c.41T>G, p.Val14Gly)	Diagnostic	3	44	> 28 days	36.57	Full Term	HP:0000369,HP:0001319,HP:0000494,HP:0000431,HP:0012704,HP:0002014	HP:0000598, HP:0000707, HP:0000152, HP:0000707, HP:0025031	Worst	No Change	3,5,9,11,13,19	White	Non-Hispanic	male
BBS2 (c.1438C>T, p.Arg480Ter); BBS2 (c.118G>T, p.Val40Phe)	Diagnostic	6	25	<= 28 days	35	Moderate to Late Preterm	HP:0011671,HP:0010773,HP:0001696,HP:0001631,HP:0001746,HP:0030853,HP:0002247,HP:0001667	HP:0001626, HP:0025031, HP:0001507	Worst	No Change	3	White	Non-Hispanic	female
EPHB4 (c.2860_2861delCT, p.Leu954GlyfsTer208)	Diagnostic	9	3	<= 28 days	33.08	Moderate to Late Preterm	HP:0001790	HP:0001939, HP:0001197	Better	Longer	2, 6, 8, 9, 11, 14, 15, 21, 22, 24	White	Non-Hispanic	male
15q11.2q13.1 del(chr15:23512301-28567600x1) 24 genes	Diagnostic	6	5	<= 28 days	37.08	Full Term	HP:0002705,HP:0005781,HP:0000028	HP:0000152, HP:0000707, HP:0000119	Better	Longer	3, 5, 9, 16, 21, 24	White	Hispanic	male
FLNC(c.7180G>C, p.Asp2394His)	Diagnostic	28	13	<= 28 days	39.06	Full Term	HP:0200128,HP:0006597,HP:0010878,HP:0001680,HP:0001647	HP:0001626, HP:0033127, HP:0000152	Better	Longer	21, 9, 8, 24	White	Non-Hispanic	male
chr22:18872301-21465700x1; del (22q11.21) 54 genes	Diagnostic	5	34	<= 28 days	34.02	Moderate to Late Preterm	HP:0001903,HP:0002020,HP:0011968,HP:0001250,HP:0002104	HP:0002086, HP:0000707, HP:0025031, HP:0025031, HP:0001871	Better	Discharged prior to results	2022-01-24	White	Non-Hispanic	male
TLK2 (c.887T>C, p. Leu296Pro)	Diagnostic	13	27	<= 28 days	38.29	Full Term	HP:0002789,HP:0006610,HP:0001999,HP:0001631,HP:0025575,HP:0001629	HP:0001626, HP:0000152, HP:0000769, HP:0002086	Better	Discharged prior to results	15,21	White	Non-Hispanic	female
KCNQ3 (c.950T>C, p.Ile317Thr)	Diagnostic	7	12	<= 28 days	38.08	Full Term	HP:0001250	HP:0000707	No change	Discharged prior to results	2024-01-21	Asian	Non-Hispanic	male
SCN2A (c.4223T>C, p.Val1408Ala)	Diagnostic	2	10	<= 28 days	39.04	Full Term	HP:0001290,HP:0002170,HP:0001250	HP:0000707, HP:0000707	No change	Discharged prior to results	2021-01-09	White	Non-Hispanic	female
SMC3 (c.2495T>C,p.Leu832Pro); TBX5(c.208G>A, p.Val70Met)	Diagnostic	10	4	<= 28 days	35.71	Moderate to Late Preterm	HP:0004383,HP:0000175,HP:0001511,HP:0002937,HP:0000347,HP:0001561	HP:0001626, HP:0000152, HP:0001507, HP:0000924, HP:0001197	No change	Died prior to results	1	White	Non-Hispanic	female
CHD7 (c.3881T>C, p.Leu1294Pro)	Diagnostic	3	28	<= 28 days	37.29	Full Term	HP:0000567,HP:0000369,HP:0000378,HP:0002878,HP:0000453,HP:0001631,HP:0012304,HP:0000470,HP:0006695,HP:0002353,HP:0001629	HP:0001626, HP:0000707, HP:0000924, HP:0000152, HP:0002086, HP:0000598, HP:0000478	Better	Shorter	2022-06-15	White	Non-Hispanic	female
SDHA(c.1351C>A, p.Arg451Ser);MYBPC3 (c.814C>T, p.Arg272Cys)	Diagnostic	2	85	> 28 days	38	Full Term	HP:0001638	HP:0001626	Better	No Change	3, 6, 8, 8, 9, 15, 19, 21, 22	White	Non-Hispanic	male
MYBPC3 (c.1624G>C, p.Glu542Gln)	Incidental	9	9	<= 28 days	38	Full Term	HP:0000979, HP:0001396, HP:0001433, HP:0002910, HP:0003256, HP:0012156	HP:0001871, HP:0025031, HP:0001871, HP:0002715	No change	No Change	2021-09-15	White	Non-Hispanic	female
SCN9A (c.184A>G, p.Ile62Val)	Incidental	9	9	<= 28 days	36	Moderate to Late Preterm	HP:0001298,HP:0002353,HP:0001250,HP:0002878	HP:0000707, HP:0002086	No change	No Change	1	American Indian or Alaska Native	Non-Hispanic	female
G6PD (c.292G>A, p.Val98Met); G6PD (c.466A>G, p.Asn156Asp)in cis	Incidental	14	9	<= 28 days	37.04	Full Term	HP:0001396,HP:0000842,HP:0002643,HP:0001873,HP:0001943	HP:0001939, HP:0001871, HP:0002086, HP:0000818, HP:0025031	No change	No Change	1, 13, 21, 24	White	Non-Hispanic	female
VKORC1 (c.196G>A p.Val66Met)	Incidental	13	183	> 28 days	23	Extreme Preterm	HP:0001643,HP:0001642,HP:0002566,HP:0002092,HP:0006278,HP:0006528	HP:0001626, HP:0025031, HP:0002086	No change	No Change	1	Other	Non-Hispanic	male
CD36 (c.1150del, p.Ala384GlnfsTer19), CD36 (c.1415_1419del, p.Lys472SerfsTer35)	Incidental	9	129	> 28 days	25.43	Extreme Preterm	HP:0012115,HP:0001396	HP:0025031, HP:0002715	No change	No Change	4,14	Black/African American	Non-Hispanic	male
SCN5A (c.1936del; p.Gln646ArgfsTer5)	Incidental	11	219	> 28 days	40	Full Term	HP:0012115,HP:0002910,HP:0001399	HP:0025031	No change	No Change	2016-09-15	White	Hispanic	male
G6PD(c.1058T>C, p.Leu353Pro); G6PD(c.1450C>T, p.Arg484Cys); PIEZO1(c.4030_4032del,p.Glu1344del)	Incidental	14	8	<= 28 days	40.08	Full Term	HP:0002611,HP:0002151,HP:0002504,HP:0001943,HP:0002170,HP:0003281,HP:0003542	HP:0001626, HP:0000707, HP:0025031	No change	Discharged prior to results	9, 13, 15, 21	Black/African American	Non-Hispanic	male
G6PD (c.1243T>, p.Cys415Arg)	Incidental	9	10	<= 28 days	40.02	Full Term	HP:0002908, HP:0002910, HP:0003281, HP:0012156	HP:0001939, HP:0002715	Better	No Change	13, 15, 21, 24	White	Non-Hispanic	male
non-diagnostic	Non-diagnostic	6	5	<= 28 days	40	Full Term	HP:0001298,HP:0001250	HP:0001298, HP:0000707	Better	Shorter	21	Other	Non-Hispanic	male
non-diagnostic	Non-diagnostic	6	38	> 28 days	33	Moderate to Late Preterm	HP:0005912,HP:0000048,HP:0001511,HP:0001396,HP:0001667,HP:0000047	HP:0000119, HP:0001626, HP:0025031, HP:0001507	Better	Shorter	21, 24	White	Hispanic	male
non-diagnostic	Non-diagnostic	28	13	<= 28 days	37.1	Full Term	HP:0011968,HP:0200134	HP:0000707, HP:0025031	Better	Shorter	2024-01-21	White	Non-Hispanic	female
non-diagnostic	Non-diagnostic	15	14	<= 28 days	38.29	Full Term	HP:0000126,HP:0002089,HP:0100806,HP:0002092	HP:0001626, HP:0002086, HP:0002715, HP:0000119	Better	No Change	16	White	Hispanic	male
non-diagnostic	Non-diagnostic	12	121	> 28 days	34.71	Moderate to Late Preterm	HP:0001250	HP:0000707	Better	No Change	13	White	Hispanic	female
non-diagnostic	Non-diagnostic	6	11	<= 28 days	36.86	Full Term	HP:0001290, HP:0005745,HP:0001561,HP:0002904,HP:0008872,HP:0002643,HP:0002518,HP:0012448	HP:0033127,HP:0001197,HP:0001939,HP:0025031,HP:0002086,HP:0012639,HP:0000707	Better	No Change	13	Black/African American	Hispanic	female
non-diagnostic	Non-diagnostic	13	4	<= 28 days	41.04	Full Term	HP:0001290,HP:0000347	HP:0000924, HP:0000707, HP:0000707	Better	No Change	2021-12-13	White	Non-Hispanic	female
non-diagnostic	Non-diagnostic	7	9	<= 28 days	39	Full Term	HP:0001631,HP:0002575,HP:0005301,HP:0001629,HP:0002032	HP:0001626, HP:0025031	Better	No Change	14, 21	White	Non-Hispanic	male
non-diagnostic	Non-diagnostic	6	18	<= 28 days	39.06	Full Term	HP:0001638,HP:0001653,HP:0002092	HP:0001626	Better	No Change	2024-01-21	White	Non-Hispanic	female
non-diagnostic	Non-diagnostic	4	7	<= 28 days	37.02	Full Term	HP:0001643,HP:0005180,HP:0000072,HP:0001999,HP:0001655,HP:0001320,HP:0001511,HP:0001680,HP:0012304,HP:0000126,HP:0001629,HP:0002119	HP:0001626, HP:0000119, HP:0000152, HP:0000707, HP:0001507	Better	No Change	13, 21, 24	White	Non-Hispanic	male
non-diagnostic	Non-diagnostic	10	141	> 28 days	36.57	Full Term	HP:0001649,HP:0002904,HP:0001999,HP:0010316,HP:0030682,HP:0001399	HP:0001626, HP:0000152, HP:0025031,	Better	No Change	17	White	Non-Hispanic	male
non-diagnostic	Non-diagnostic	7	284	> 28 days	29	Very Preterm	HP:0001669, HP:0004887, HP:0008872, HP:0000280, HP:0000527, HP:0000574, HP:0006564, HP:0000713, HP:0001052, HP:0001629, HP:0001631, HP:0002119, HP:0002500, HP:0002786, HP:0000248, HP:0002020	HP:0001626, HP:0002086, HP:0025031, HP:0000152, HP:0001574, HP:0000707	Better	No Change	14	White	Hispanic	female
non-diagnostic	Non-diagnostic	18	10	<= 28 days	31	Very Preterm	HP:0002098,HP:0000969,HP:0002611,HP:0001511	HP:0002086, HP:0001507, HP:0025031	Better	No Change	14, 21, 24	Black/African American	Non-Hispanic	male
non-diagnostic	Non-diagnostic	4	3	<= 28 days	40.02	Full Term	HP:0002637,HP:0001319,HP:0001250,HP:0002878	HP:0002086, HP:0000707, HP:0000707, HP:0001626	Better	No Change	2024-01-21	White	Non-Hispanic	male
non-diagnostic	Non-diagnostic	7	4	<= 28 days	39.02	Full Term	HP:0002650,HP:0000077,HP:0000369,HP:0008780,HP:0001511,HP:0000490,HP:0000041,HP:0002023,HP:0003422,HP:0002475,HP:0000883	HP:0000924, HP:0000119, HP:0000598, HP:0001507, HP:0000478, HP:0025031, HP:0000707	Better	No Change	14, 21	White	Non-Hispanic	male
non-diagnostic	Non-diagnostic	6	5	<= 28 days	38.12	Full Term	HP:0010939,HP:0002676,HP:0001274,HP:0002974,HP:0001331,HP:0001511,HP:0012210,HP:0003097	HP:0000152, HP:0000924, HP:0000707, HP:0001507, HP:0000119	Better	No Change	21	White	Non-Hispanic	male
non-diagnostic	Non-diagnostic	5	3	<= 28 days	37.04	Full Term	HP:0012429,HP:0001272,HP:0001762,HP:0002652	HP:0000924, HP:0040064, HP:0000707	Better	No Change	21, 24	White	Non-Hispanic	male
non-diagnostic	Non-diagnostic	5	13	<= 28 days	32.29	Moderate to Late Preterm	HP:0030890,HP:0007695,HP:0002353,HP:0012706,HP:0012707	HP:0000707, HP:0000478	Better	No Change	14	Black/African American	Hispanic	female
non-diagnostic	Non-diagnostic	5	9	<= 28 days	38.02	Full Term	HP:0100711,HP:0001680,HP:0001539	HP:0000924, HP:0001626, HP:0025031	Better	No Change	14, 21, 24	Mixed race	Non-Hispanic	female
non-diagnostic	Non-diagnostic	5	6	<= 28 days	35.06	Moderate to Late Preterm	HP:0200128,HP:0001776,HP:0002804,HP:0000369,HP:0012020,HP:0001999,HP:0000960,HP:0001660,HP:0001629	HP:0001626, HP:0040064, HP:0000707, HP:0000598, HP:0001626, HP:0000152, HP:0000924	Better	No Change	2024-01-21	White	Non-Hispanic	female
non-diagnostic	Non-diagnostic	5	30	<= 28 days	35.08	Moderate to Late Preterm	HP:0000126,HP:0012119,HP:0012437,HP:0001363	HP:0000119, HP:0025031, HP:0000924	No change	No Change	2024-01-21	White	Non-Hispanic	male
non-diagnostic	Non-diagnostic	9	75	> 28 days	34	Moderate to Late Preterm	HP:0000126,HP:0030746,HP:0000609,HP:0006315,HP:0025011	HP:0000119, HP:0001871, HP:0000707, HP:0001626, HP:0000478, HP:0000152	No change	No Change	1	White	Hispanic	female
non-diagnostic	Non-diagnostic	5	3	<= 28 days	38	Full Term	HP:0000175,HP:0001159,HP:0000347,HP:0006496	HP:0000152, HP:0000924, HP:0040064	No change	No Change	9,17,18	White	Non-Hispanic	male
non-diagnostic	Non-diagnostic	5	2	<= 28 days	36.14	Full Term	HP:0000252,HP:0002789,HP:0001319,HP:0001511,HP:0003128,HP:0003199,HP:0001562	HP:0001197, HP:0000707, HP:0001939, HP:0001507, HP:0002086, HP:0000924, HP:0000707, HP:0000152	No change	No Change	13	Other	Hispanic	male
non-diagnostic	Non-diagnostic	6	75	> 28 days	38.43	Full Term	HP:0000252,HP:0010773,HP:0008479,HP:0002089,HP:0000329,HP:0025025,HP:0001518,HP:0002023	HP:0025031, HP:0001507, HP:0025031, HP:0000119, HP:0000152, HP:0001626, HP:0002664, HP:0002086, HP:0000924, HP:0000707	No change	No Change	1	White	Hispanic	female
non-diagnostic	Non-diagnostic	6	23	<= 28 days	32.71	Moderate to Late Preterm	HP:0000369,HP:0000969,HP:0011675,HP:0001789,HP:0000083,HP:0000347,HP:0011726	HP:0001626, HP:0000152, HP:0000924, HP:0000119, HP:0001197, HP:0001939, HP:0000598,	No change	No Change	1	White	Hispanic	female
non-diagnostic	Non-diagnostic	6	161	> 28 days	26.43	Extreme Preterm	HP:0000369,HP:0001875,HP:0002719,HP:0001629,HP:0000047	HP:0000152, HP:0002715, HP:0001626, HP:0000119	No change	No Change	14	White	Non-Hispanic	male
non-diagnostic	Non-diagnostic	9	34	<= 28 days	40.43	Full Term	HP:0000426,HP:0001290,HP:0000256,HP:0000369,HP:0002098,HP:0000286,HP:0000218,HP:0011968	HP:0025031, HP:0000152, HP:0002086, HP:0000598, HP:0000924, HP:0000707, HP:0000707	No change	No Change	1	Black/African American	Non-Hispanic	male
non-diagnostic	Non-diagnostic	11	20	<= 28 days	41.12	Full Term	HP:0000776, HP:0001942	HP:0000707, HP:0001939	No change	No Change	1	Asian	Non-Hispanic	male
non-diagnostic	Non-diagnostic	12	13	<= 28 days	37.14	Full Term	HP:0000822,HP:0000126,HP:0000107,HP:0010296,HP:0001562	HP:0001626, HP:0000119, HP:0000152, HP:0001197	No change	No Change	1	White	Non-Hispanic	male
non-diagnostic	Non-diagnostic	6	230	> 28 days	40.71	Full Term	HP:0001250, HP:0011215, HP:0012446, HP:0002133	HP:0000707, HP:0001939	No change	No Change	1	White	Hispanic	female
non-diagnostic	Non-diagnostic	3	11	<= 28 days	38.04	Full Term	HP:0001250,HP:0000851,HP:0002126	HP:0000707, HP:0000818, HP:0012639	No change	No Change	21, 24	White	Non-Hispanic	female
non-diagnostic	Non-diagnostic	5	68	> 28 days	32.43	Moderate to Late Preterm	HP:0001254,HP:0003234,HP:0002104	HP:0000707, HP:0001939, HP:0025354, HP:0002086	No change	No Change	1	Black/African American	Non-Hispanic	male
non-diagnostic	Non-diagnostic	6	7	<= 28 days	39	Full Term	HP:0001290,HP:0003473	HP:0000707, HP:0000707	No change	No Change	21, 24	White	Non-Hispanic	female
non-diagnostic	Non-diagnostic	8	40	> 28 days	37	Full Term	HP:0001331,HP:0001274,HP:0012305,HP:0004969,HP:0001543	HP:0000707, HP:0001626, HP:0025031	No change	No Change	1	White	Non-Hispanic	female
non-diagnostic	Non-diagnostic	12	162	> 28 days	39	Full Term	HP:0001336,HP:0010851,HP:0200134	HP:0000707	No change	No Change	1	White	Non-Hispanic	female
non-diagnostic	Non-diagnostic	9	66	> 28 days	39.29	Full Term	HP:0001396, HP:0002910, HP:0001943,HP:001508, HP:0011968, HP:0001972, HP:0002611, HP:0000871	HP:0025031, HP:0001939, HP:0001507, HP:0001871, HP:0000707, HP:0000818	No change	No Change	2022-12-14	Other	Non-Hispanic	female
non-diagnostic	Non-diagnostic	12	39	> 28 days	39	Full Term	HP:0001511, HP:0001943, HP:0001396, HP:0002910	HP:0001507, HP:0001939, HP:0025031	No change	No Change	1	Asian	Non-Hispanic	female
non-diagnostic	Non-diagnostic	10	25	<= 28 days	36	Moderate to Late Preterm	HP:0001511, HP:0002804, HP:0001396	HP:0001507, HP:0000152, HP:0025031	No change	No Change	1	Black/African American	Non-Hispanic	female
non-diagnostic	Non-diagnostic	4	95	> 28 days	37	Full Term	HP:0001511, HP:0006315, HP:0001734, HP:0002566, HP:0001627	HP:0001507, HP:0000152, HP:0025031, HP:0001626	No change	No Change	24	Other	Hispanic	female
non-diagnostic	Non-diagnostic	6	24	<= 28 days	37.57	Full Term	HP:0001539, HP:0002023, HP:0002836, HP:0002878	HP:0025031, HP:0003549, HP:0000119, HP:0002086	No change	No Change	21	Native Hawaiian or Other Pacific Islander	Non-Hispanic	male
non-diagnostic	Non-diagnostic	9	17	<= 28 days	25.57	Extreme Preterm	HP:0001622, HP:0001643, HP:0002878, HP:0002097, HP:0002107, HP:0002721, HP:0006530, HP:0002904, HP:0030748	HP:0001197, HP:0001626, HP:0002086, HP:0002715, HP:0001939, HP:0000707	No change	No Change	14	White	Non-Hispanic	female
non-diagnostic	Non-diagnostic	24	114	> 28 days	29	Very Preterm	HP:0001622, HP:0002104, HP:0005949,HP:0001508, HP:0011968, HP:0002835, HP:0001537, HP:0000126, HP:0002098	HP:0001197, HP:0002086, HP:0001507, HP:0025031, HP:0003549, HP:0000119	No change	No Change	1	Other	Hispanic	female
non-diagnostic	Non-diagnostic	7	50	> 28 days	34.57	Moderate to Late Preterm	HP:0001627, HP:0002242	HP:0001626, HP:0025031	No change	No Change	21	Black/African American	Non-Hispanic	female
non-diagnostic	Non-diagnostic	10	38	> 28 days	38	Full Term	HP:0001638	HP:0001626	No change	No Change	1	Mixed race	Hispanic	female
non-diagnostic	Non-diagnostic	15	218	> 28 days	28	Very Preterm	HP:0001669, HP:0001719	HP:0001626	No change	No Change	1	Asian	Non-Hispanic	female
non-diagnostic	Non-diagnostic	3	147	> 28 days	30	Very Preterm	HP:0001669, HP:0200128, HP:0001518, HP:0001999	HP:0001626, HP:0001507, HP:0000152	No change	No Change	1	White	Non-Hispanic	male
non-diagnostic	Non-diagnostic	13	89	> 28 days	40	Full Term	HP:0001695, HP:0004756, HP:0002878; HP:0001651; HP:0001669	HP:0001626, HP:0002086	No change	No Change	1	Black/African American	Non-Hispanic	male
non-diagnostic	Non-diagnostic	4	13	<= 28 days	36.08	Full Term	HP:0001748,HP:0002032,HP:0001511,HP:0001636	HP:0025031, HP:0008904, HP:0001626	No change	No Change	2024-01-21	White	Non-Hispanic	male
non-diagnostic	Non-diagnostic	6	18	<= 28 days	37.04	Full Term	HP:0001888,HP:0001511	HP:0001507, HP:0002715, HP:0001871	No change	No Change	13, 21, 24	White	Non-Hispanic	male
non-diagnostic	Non-diagnostic	14	31	<= 28 days	38	Full Term	HP:0001894,HP:0008386,HP:0001290,HP:0002093,HP:0001371,HP:0003202,HP:0000818,HP:0001508,HP:0002804,HP:0002500,HP:0000609,HP:0002023,HP:0000347,HP:0000873,HP:0001545	HP:0001871, HP:0001574, HP:0000707, HP:0002086, HP:0033127, HP:0000818, HP:0001507, HP:0025031, HP:0000152	No change	No Change	14,17	White	Hispanic	female
non-diagnostic	Non-diagnostic	25	56	> 28 days	27.57	Extreme Preterm	HP:0001903,HP:0040047,HP:0011664, HP:0002566	HP:0001871, HP:0000707, HP:0001626, HP:0025031	No change	No Change	6,9,18,21	White	Non-Hispanic	female
non-diagnostic	Non-diagnostic	4	64	> 28 days	39	Full Term	HP:0001942,HP:0002014,HP:0001508	HP:0001507, HP:0025031, HP:0001939	No change	No Change	2022-01-24	White	Non-Hispanic	female
non-diagnostic	Non-diagnostic	4	2	<= 28 days	39.57	Full Term	HP:0001977,HP:0001871	HP:0001871	No change	No Change	21	Other	Non-Hispanic	female
non-diagnostic	Non-diagnostic	7	7	<= 28 days	26.1	Extreme Preterm	HP:0001987,HP:0001410,HP:0012647,HP:0001876,HP:0001928,HP:0003281	HP:0001871, HP:0001939, HP:0002715, HP:0025031	No change	No Change	2022-01-24	White	Non-Hispanic	male
non-diagnostic	Non-diagnostic	5	24	<= 28 days	37.02	Full Term	HP:0002092,HP:0001647,HP:0001631,HP:0001633,HP:0005156,HP:0012304,HP:0001629	HP:0001626	No change	No Change	2024-01-21	White	Non-Hispanic	male
non-diagnostic	Non-diagnostic	4	2	<= 28 days	37	Full Term	HP:0002092,HP:0002097,HP:0001342,HP:0002878	HP:0002086, HP:0001871, HP:0000707, HP:0001626	No change	No Change	1	Mixed race	Hispanic	female
non-diagnostic	Non-diagnostic	15	74	> 28 days	35	Moderate to Late Preterm	HP:0002092,HP:0006518	HP:0001626	No change	No Change	1	Mixed race	Non-Hispanic	female
non-diagnostic	Non-diagnostic	11	5	<= 28 days	39.14	Full Term	HP:0002597,HP:0000202,HP:0001338,HP:0002084,HP:0000568	HP:0001626, HP:0000152, HP:0000707, HP:0000924, HP:0000478	No change	No Change	1	White	Hispanic	male
non-diagnostic	Non-diagnostic	10	94	> 28 days	25	Extreme Preterm	HP:0002722,HP:0000821,HP:0001433,HP:0001943	HP:0002715, HP:0000818, HP:0025031, HP:0001939	No change	No Change	1	White	Hispanic	male
non-diagnostic	Non-diagnostic	13	27	<= 28 days	37.57	Full Term	HP:0002747, HP:0001319, HP:0001875, HP:0001511,HP:0008689, HP:0002912	HP:0000707, HP:0002086, HP:0002715, HP:0001871, HP:0001507, HP:0000119, HP:0001939	No change	No Change	1	Other	Hispanic	male
non-diagnostic	Non-diagnostic	7	64	> 28 days	38.12	Full Term	HP:0003549,HP:0025015	HP:0001626, HP:0003549	No change	No Change	21, 24	White	Non-Hispanic	female
non-diagnostic	Non-diagnostic	11	36	> 28 days	33	Moderate to Late Preterm	HP:0004430	HP:0002715	No change	No Change	1	White	Non-Hispanic	male
non-diagnostic	Non-diagnostic	8	11	<= 28 days	30	Very Preterm	HP:0004934,HP:0030717,HP:0002514,HP:0001789,HP:0004363	HP:0001626, HP:0025031, HP:0000707, HP:0001197, HP:0001939	No change	No Change	1	White	Hispanic	female
non-diagnostic	Non-diagnostic	8	336	> 28 days	40	Full Term	HP:0005184, HP:0031628	HP:0001626	No change	No Change	1	Other	Hispanic	male
non-diagnostic	Non-diagnostic	11	15	<= 28 days	39.57	Full Term	HP:0005543, HP:0002637	HP:0001871, HP:0000707, HP:0001626	No change	No Change	10	Native Hawaiian or Other Pacific Islander	Non-Hispanic	male
non-diagnostic	Non-diagnostic	21	279	> 28 days	26	Extreme Preterm	HP:0005556,HP:0002779,HP:0000369,HP:0003241,HP:0001622,HP:0002007	HP:0000924, HP:0000152, HP:0002086, HP:0000119, HP:0001197	No change	No Change	1	Black/African American	Non-Hispanic	male
non-diagnostic	Non-diagnostic	4	8	<= 28 days	39.57	Full Term	HP:0006529,HP:0002086,HP:0001943,HP:0040223	HP:0002086, HP:0001626, HP:0002715, HP:0001939, HP:0001871	No change	No Change	1	White	Non-Hispanic	male
non-diagnostic	Non-diagnostic	6	27	<= 28 days	39	Full Term	HP:0006583,HP:0002910,HP:0001433	HP:0025031	No change	No Change	1	Asian	Non-Hispanic	male
non-diagnostic	Non-diagnostic	9	290	> 28 days	40	Full Term	HP:0006640	HP:0000924	No change	No Change	1	Other	Hispanic	male
non-diagnostic	Non-diagnostic	9	9	<= 28 days	34	Moderate to Late Preterm	HP:0008905,HP:0000175,HP:0002652,HP:0009760,HP:0000308	HP:0001507, HP:0000152, HP:0000924	No change	No Change	1	White	Hispanic	female
non-diagnostic	Non-diagnostic	11	75	> 28 days	35	Moderate to Late Preterm	HP:0010316, HP:0011675	HP:0001626	No change	No Change	21	White	Hispanic	female
non-diagnostic	Non-diagnostic	15	23	<= 28 days	39	Full Term	HP:0010882, HP:0011636, HP:0031119, HP:0001667, HP:0010954, HP:0001631, HP:0004887,HP:0010882, HP:0004383	HP:0001626, HP:0002086	No change	No Change	1	Native Hawaiian or Other Pacific Islander	Non-Hispanic	male
non-diagnostic	Non-diagnostic	8	18	<= 28 days	39.57	Full Term	HP:0011451,HP:0002119	HP:0000707, HP:0000924, HP:0000152	No change	No Change	1	Black/African American	Non-Hispanic	female
non-diagnostic	Non-diagnostic	4	88	> 28 days	29.43	Very Preterm	HP:0011662,HP:0004935,HP:0010967,HP:0001943,HP:0001646	HP:0001626, HP:0001939, HP:0002086	No change	No Change	1	White	Hispanic	male
non-diagnostic	Non-diagnostic	20	102	> 28 days	35.57	Moderate to Late Preterm	HP:0011968,HP:0001290,HP:0002021,HP:0100309,HP:0002779	HP:0025031, HP:0000707, HP:0001626, HP:0000707, HP:0001871, HP:0002086	No change	No Change	1	Black/African American	Non-Hispanic	male
non-diagnostic	Non-diagnostic	8	35	> 28 days	41.08	Full Term	HP:0011968,HP:0001290,HP:0030319,HP:0012900,HP:0001508	HP:0001507, HP:0000707, HP:0000152, HP:0025031, HP:0000707	No change	No Change	21, 24	Mixed race	Non-Hispanic	female
non-diagnostic	Non-diagnostic	11	7	<= 28 days	40	Full Term	HP:0011968,HP:0001298,HP:0001276,HP:0001250,HP:0002878	HP:0025031, HP:0000707, HP:0000707, HP:0002086	No change	No Change	1	White	Hispanic	male
non-diagnostic	Non-diagnostic	11	259	> 28 days	42.14	Full Term	HP:0012647,HP:0002960,HP:0002721	HP:0002715	No change	No Change	21,24	Other	Hispanic	male
non-diagnostic	Non-diagnostic	8	13	<= 28 days	38.29	Full Term	HP:0030853, HP:0011590,	HP:0001507, HP:0001626	No change	No Change	1	White	Hispanic	female
non-diagnostic	Non-diagnostic	7	34	<= 28 days	39.43	Full Term	HP:0040075,HP:0000821,HP:0002779,HP:0001943,HP:0002744	HP:0000707, HP:0000818, HP:0002086,HP:0001939, HP:0000152	No change	No Change	1	Other	Hispanic	female
non-diagnostic	Non-diagnostic	9	9	<= 28 days	42.57	Full Term	HP:0040187,HP:0000969,HP:0002900,HP:0011227,HP:0002615	HP:0001626, HP:0001939, HP:0002715	No change	No Change	1	Mixed race	Non-Hispanic	male
non-diagnostic	Non-diagnostic	3	5	<= 28 days	37.04	Full Term	HP:0410030,HP:0001159,HP:0002084,HP:0000175,HP:0030048,HP:0001331,HP:0005918,HP:0002281,HP:0002119,HP:0001883,HP:0000238	HP:0000152, HP:0000924, HP:0000707, HP:0040064	No change	No Change	21, 24	Asian	Non-Hispanic	male
non-diagnostic	Non-diagnostic	6	166	> 28 days	40	Full Term	HP:0006583,HP:0000825,HP:0031097,HP:0003073,HP:0001541,HP:0000964	HP:0025031, HP:0000818, HP:0001939, HP:0001574	No change	No Change	1	White	Hispanic	male
non-diagnostic	Non-diagnostic	6	13	<= 28 days	39.04	Full Term	HP:0003281,HP:0002715,HP:0003261,HP:0001433,HP:0003330	HP:0001939, HP:0002715, HP:0025031, HP:0033127	Worst	No Change	21, 13, 24	White	Non-Hispanic	male
non-diagnostic	Non-diagnostic	4	27	<= 28 days	37.06	Full Term	HP:0000821,HP:0002611,HP:0001669,HP:0001695,HP:0000846,HP:0000083,HP:0005305,HP:0001629	HP:0000818, HP:0025031, HP:0001626, HP:0000818, HP:0000119, HP:0001871	Better	Longer	21	White	Non-Hispanic	female
non-diagnostic	Non-diagnostic	6	3	<= 28 days	36.1	Full Term	HP:0001638,HP:0002744, HP:0001719, HP:0001629, HP:0001199, HP:0000059	HP:0001626, HP:0000152, HP:0033127, HP:0000078	Better	Longer	2024-08-21	Asian	Non-Hispanic	female
non-diagnostic	Non-diagnostic	11	16	<= 28 days	41	Full Term	HP:0001250	HP:0000707	Better	Discharged prior to results	2024-01-21	Black/African American	Non-Hispanic	female
non-diagnostic	Non-diagnostic	15	10	<= 28 days	38	Full Term	HP:0001250	HP:0000707	No change	Discharged prior to results	1	Asian	Non-Hispanic	female
non-diagnostic	Non-diagnostic	11	57	<= 28 days	37.08	Full Term	HP:0025085,HP:0000252,HP:0002583,HP:0002035,HP:0001508	HP:0001507, HP:0025031, HP:0002715, HP:0000924, HP:0000707, HP:0000152	No change	Discharged prior to results	2022-01-24	White	Non-Hispanic	female
non-diagnostic	Non-diagnostic	4	43	> 28 days	39	Full Term	HP:0001653,HP:0006673,HP:0002119,HP:0001638,HP:0005305,HP:0001711	HP:0001626, HP:0000707, HP:0001871	Better	Longer	21	White	Non-Hispanic	male
non-diagnostic	Non-diagnostic	3	5	<= 28 days	40	Full Term	HP:0001290,HP:0000252,HP:0002093,HP:0001942,HP:0001250,HP:0003287	HP:0000707, HP:0000707, HP:0001939, HP:0025354	No change	Died prior to results	3	White	Non-Hispanic	female
Loss of heterozygosity potentially indicative of UPD for chromosome 15. Methylation studies at site confirmed mat UPD chr. 15. .1 Mb region of homozygosity (ROH) in chromosome 15 (chr15:57551283-63612165))	Non-diagnostic*	4	7	<= 28 days	39.04	Full Term	HP:0003236,HP:0001319	HP:0001939, HP:0000707	No change	No Change	2022-01-24	White	Non-Hispanic	female
VARS (c.1981C>A, p.Pro661Thr) homozygous	Non-diagnostic*	28	293	> 28 days	40.29	Full Term	HP:0012469, HP:0001263, HP:0009062 , HP:0011968, HP:0002240, HP:0002910, HP:0011215, HP:0003236, HP:0002509, HP:0001999, HP:0007748	HP:0000707, HP:0000707, HP:0025031, HP:0001939, HP:0040064, HP:0000152	No change	No Change	2,17,21,22,23,24	Other	Non-Hispanic	female
NDUFA1 (c.194G>T, p.Gly65Val); SCN1A (c.3844A>G, p.Asn1282Asp); CHEK2 (c.278G>A, p.Trp93Ter)	VUS	8	3	<= 28 days	38.14	Full Term	HP:0001627,HP:0002098,HP:0001298,HP:0001942,HP:0003128	HP:0001939, HP:0000707, HP:0002086, HP:0001626	Better	Shorter	3,16	White	Non-Hispanic	male
PC (c.2630A>G, p.Gln877Arg)	VUS	3	4	<= 28 days	38	Full Term	HP:0001942,HP:0003128	HP:0001939	Better	Shorter	2,4,5	Mixed race	Non-Hispanic	male
CTNNB1 (c.917A>T, p.Tyr306Phe); BRD4 (c.1164C>A, p.His388Gln)	VUS	6	105	> 28 days	37	Full Term	HP:0002019,HP:0001254,HP:0001290,HP:0002361	HP:0000707, HP:0000707, HP:0000707, HP:0025031	Better	Shorter	2	White	Non-Hispanic	male
PPA2 (c389C>T, p.Ala130Val), PPA2 (c.250C>T, p.Arg84Ter)	VUS	2	11	<= 28 days	39	Full Term	HP:0100806,HP:0001254,HP:0002045,HP:0001942,HP:0001943,HP:0003128	HP:0002715, HP:0000707, HP:0001939	Better	Shorter	2,5,15	White	Hispanic	female
TFE3 (c.353_354delinsCC, p.Gln118Pro); KCNJ10 (c.1043G>A, p.Arg348His), KCNJ10 (52C>T, p.Arg18Trp)	VUS	21	175	> 28 days	34.43	Moderate to Late Preterm	HP:0000252,HP:0001999,HP:0000821,HP:0001943,HP:0008682,HP:0001396	HP:0000924, HP:0000707, HP:0000152, HP:0000818, HP:0001939, HP:0000119, HP:0025031	Better	No Change	19	White	Non-Hispanic	male
CACNA1A (c.1288A>G, p.Thr430Ala)	VUS	7	39	> 28 days	40.29	Full Term	HP:0001250,HP:0000175,HP:0003256,HP:0000857,HP:0003074,HP:0002170,HP:0010543	HP:0000707, HP:0000152, HP:0001871, HP:0001939, HP:0000818, HP:0001626, HP:0000478	Better	No Change	14	White	Hispanic	male
chr14:22006109-23241448, del (14q11.2) 127 genes	VUS	11	200	> 28 days	38.43	Full Term	HP:0001290,HP:0000252,HP:0001643,HP:0002878,HP:0001250,HP:0000347,HP:0002021	HP:0000707, HP:0000924, HP:0000152, HP:0001626, HP:0002086, HP:0025031	Better	No Change	14	White	Hispanic	male
ABCC8 (c.4051G>A, p.Val1351Met)	VUS	9	16	<= 28 days	38.43	Full Term	HP:0012747,HP:0002092,HP:0002154,HP:0001943,HP:0001250, HP:0001626, HP:0001939	HP:0001939, HP:0001626, HP:0000707, HP:0002086	Better	No Change	12	White	Hispanic	male
DVL1 (c.1774C>Tp.Arg592Ter)	VUS	7	20	<= 28 days	27	Extreme Preterm	HP:0000073,HP:0005989,HP:0000369,HP:0009381,HP:0001669,HP:0001789	HP:0000119, HP:0000152, HP:0000598, HP:0040064, HP:0001626, HP:0001197	No change	No Change	1	White	Non-Hispanic	female
ARID1A (c.359C>G, p.Pro120Arg)	VUS	7	12	<= 28 days	37.08	Full Term	HP:0000369,HP:0012810,HP:0001290,HP:0001172,HP:0000316	HP:0000598, HP:0000152, HP:0000707, HP:0000924, HP:0000478, HP:0000707	No change	No Change	9, 11, 13, 21	White	Non-Hispanic	female
INSR (c.3173C>Tp.Thr1058Met), INSR (c.2828A>Gp.Tyr943Cys)	VUS	7	154	> 28 days	38	Full Term	HP:0001943,HP:0001941, HP:0001410	HP:0001939, HP:0025031	No change	No Change	1	White	Non-Hispanic	male
chrX:77123901-77145500, dup (Xq21.1) incl MAGT1	VUS	7	14	<= 28 days	37.57	Full Term	HP:0001974,HP:0012418,HP:0002900,HP:0002878,HP:0030875,HP:0040187	HP:0002715, HP:0001626, HP:0002086, HP:0002086, HP:0001939, HP:0001871	No change	No Change	1	White	Non-Hispanic	male
MTM1 (c.1049T>C, p.Ile350Thr)	VUS	17	45	> 28 days	38.86	Full Term	HP:0001999,HP:0005745,HP:0002013,HP:0011968,HP:0002566	HP:0025031, HP:0000707, HP:0000924, HP:0003549, HP:0000152	No change	No Change	1	Black/African American	Non-Hispanic	male
SMC3 (c.2815T>G,p.Cys939Gly)	VUS	8	48	> 28 days	34	Moderate to Late Preterm	HP:0002093,HP:0001511,HP:0001943,HP:0001396,HP:0001518,HP:0001622	HP:0002086, HP:0001507, HP:0001939, HP:0025031, HP:0001197	No change	No Change	13	White	Hispanic	male
APEX2 (c.406A>C, p.Thr136Pro)	VUS	5	17	<= 28 days	38.57	Full Term	HP:0002098,HP:0002901,HP:0002905,HP:0001873,HP:0001882,HP:0002721	HP:0002086, HP:0001939, HP:0001871, HP:0002715	No change	No Change	1	White	Hispanic	male
chr4:95376436-95386599, del (4q22.3) 10 KB (PDLIM5)	VUS	83	25	<= 28 days	37.43	Full Term	HP:0002151,HP:0001873,HP:0012382	HP:0001871, HP:0001626, HP:0001939	No change	No Change	14,16,21	American Indian or Alaska Native	Non-Hispanic	male
IRAK1 (c.1303-2A>G)	VUS	13	346	> 28 days	37	Full Term	HP:0002721	HP:0002715	No change	No Change	1	White	Hispanic	male
ABCC8 (c.2977G>A, p.Ala993Thr)	VUS	10	15	<= 28 days	35.71	Moderate to Late Preterm	HP:0006574,HP:0001943,HP:0040197	HP:0000707, HP:0001939, HP:0025031, HP:0001626	No change	No Change	13	Black/African American	Non-Hispanic	female
TMEM216 (c.343C>T, p.Arg115Cys); PIGT (c.668G>A, p. Arg223His); DYNC2H1 (c.8488G>A, p. Gly2830Arg); WDR19 (c.1931C>T, p.Thr644Met); KMT2D (c.10837C>G, p.His3613Asp)	VUS	15	25	<= 28 days	36	Moderate to Late Preterm	HP:0008905,HP:0001999,HP:0000003,HP:0001627,HP:0002937,HP:0100259,HP:0002475	HP:0000924, HP:0001507, HP:0040064, HP:0000152, HP:0000119, HP:0001626, HP:0000707	No change	No Change	13	Other	Hispanic	male
JAG1 (c.2666G>A, p.Arg889Gln)	VUS	19	26	<= 28 days	36.86	Full Term	HP:0001631,HP:0100806,HP:0002611,HP:0005521,HP:0002098	HP:0002086, HP:0001871, HP:0002715, HP:0001626, HP:0025031	No change	Discharged prior to results	1	Other	No information	male
Footnote:
TAT; Turn around time
HPO; Human Phenotype Ontology terms
Legend for Column A:
Bold=Likely Pathogenic or Pathogenic variant
Italics=Incidental Finding
Plain text=Variant of Uncertain Significance
*=WGS was non-diagnostic per laboratory reporting guidelines but guided additional diagnostic testing
** Management changes assessed by investigator Legend
1= Genetic result not used in clinical decision making in any way
2= Based on genetic result, use of disease modifying medication was indicated
3= Based on genetic result, use of medication for symptomatic or supportive care was indicated
4= Based on genetic result, a medication was avoided or stopped due to contraindication for that diagnosis
5= Based on the genetic result, a dietary change was implemented
6= Based on the genetic result, a surgery or procedure was indicated
7= Based on the genetic result, a surgery or procedure was avoided that was contraindicated for the diagnosis
8= Based on the genetic result, the timing of surgical intervention changed
9= Based on the genetic result, new specialty consultation was obtained
10= Based on the genetic result, specialty consultation was no longer required
11= A new imaging study was obtained based on the genetic result
12= An imaging study was avoided based on the genetic result
13= An additional lab test was obtained based on the genetic result
14= A lab test was avoided based on the genetic result
15= A disease-specific screening protocol was implemented based on the genetic result
16= A disease-specific screening protocol was implemented for a faimly member of the proband based on the genetic result
17= Palliative care was offered and/or initiated based on the genetic results
18= The involvement of the palliative care team was ended based on the genetic results
19= Organ transplantation was indicated based on the genetic result
20= Organ transplantation was considered to be contraindicated based on the genetic result
21= Genetic counseling was provided to the family based on the genetic result
22= An additional family member underwent testing based on the genetic result for the proband
23= A genetic result reported as uncertain by the laboratory was considered to be diagnostic by the clinical team based on further testing or based on the clinical context
24= The protocol under which testing was obtained did not allow for uncertain results to be reported
