# Supplementary material for: Multi-center implementation of rapid whole genome sequencing provides additional evidence of its utility in the pediatric inpatient setting
Source: Front Pediatr. 2024 Feb 19;12:1349519. doi: 10.3389/fped.2024.1349519 (PMC10909823; doi:10.3389/fped.2024.1349519)
Supplement: Supplementary file 4 [file Table4.xlsx]

## Sheet: Sheet1
Supplemental Table 4: Organ and system phenotype categories in rWGS results
	Result Category*
	Diagnostic (N= 66)	VUS (N= 22)	Secondary (N= 7)
	N (%)	N (%)	N (%)
HPO organ
Abnormality of head or neck	17 (7.4)	7 (7.3)	0 (0.0)
Abnormality of metabolism/homeostasis	10 (4.4)	12 (12.5)	2 (10.5)
Abnormality of the cardiovascular system	27 (11.8)	11 (11.5)	1 (5.3)
Abnormality of the digestive system	20 (8.7)	9 (9.4)	5 (26.3)
Abnormality of the nervous system	43 (18.8)	16 (16.7)	1 (5.3)
Abnormality of the respiratory system	22 (9.6)	8 (8.3)	3 (15.8)
Abnormality of the skeletal system	14 (6.1)	5 (5.2)	0 (0.0)
other	76 (33.2)	28 (29.2)	7 (36.8)
Footnote:
rWGS; rapid whole genome squencing
VUS; variant of unknown significance
HPO; Human Phenotype Ontology
*Result category was defined hierarchically if any patient had diagnosis along with VUS, secondary diagnosis, or other change then they were categorized as having diagnositc, followed by only VUS, secondary, and negative.
