# Supplementary material for: Multi-center implementation of rapid whole genome sequencing provides additional evidence of its utility in the pediatric inpatient setting
Source: Front Pediatr. 2024 Feb 19;12:1349519. doi: 10.3389/fped.2024.1349519 (PMC10909823; doi:10.3389/fped.2024.1349519)
Supplement: Supplementary file 5 [file Table5.xlsx]

## Sheet: Sheet1
Supplemental Table 5: Organ and systems-related phenotype categories with management change
	Management Change*
	Major (N= 61)	Minor (N= 76)	No change (N= 51)
	N (%)	N (%)	N (%)
HPO organ
Abnormality of head or neck	16 (7.7)	19 (6.6)	16 (8.7)
Abnormality of metabolism/homeostasis	13 (6.3)	18 (6.2)	16 (8.7)
Abnormality of the cardiovascular system	23 (11.1)	35 (12.1)	25 (13.7)
Abnormality of the digestive system	24 (11.5)	30 (10.3)	17 (9.3)
Abnormality of the nervous system	38 (18.3)	54 (18.6)	23 (12.6)
Abnormality of the respiratory system	15 (7.2)	21 (7.2)	20 (10.9)
Abnormality of the skeletal system	11 (5.3)	16 (5.5)	11 (6)
other	68 (32.7)	97 (33.4)	55 (30.1)
Footnote:
HPO; Human Phenotype Ontology
*Managment changes was defined hierarchically if any patient had any major change along with minor or other change then they were categorized as having major change, followed by only minor, and no change. Please refer to Appendix 1 to see which categories were categorized as major, minor, and no change.
