# Supplementary material for: Multi-center implementation of rapid whole genome sequencing provides additional evidence of its utility in the pediatric inpatient setting
Source: Front Pediatr. 2024 Feb 19;12:1349519. doi: 10.3389/fped.2024.1349519 (PMC10909823; doi:10.3389/fped.2024.1349519)
Supplement: Supplementary file 6 [file Table6.xlsx]

## Sheet: Sheet1
Supplemental Table 6: Age at rWGS testing distribution by diagnoses and change in management
	Testing age (weeks)
	<=28 days (N=107)	>28 days (N=81)
	N (%)	N (%)
Diagnostic category
Diagnostic result	36 (33.6)	30 (37.0)
VUS	14 (13.1)	8 (9.9)
Secondary	4 (3.7)	3 (3.7)
Negative	53 (49.5)	40 (49.4)
Management Change*
Major	30 (28.0)	31 (38.3)
Minor	53 (49.5)	23 (28.4)
No change	24 (22.4)	27 (33.3)
Footnote:
rWGS; rapid whole genome squencing
VUS; variant of unknown significance
*Managment changes was defined hierarchically if any patient had any major change along with minor or other change then they were categorized as having major change, followed by only minor, and no change. Please refer to Appendix 1 to see which categories were categorized as major, minor, and no change.
